# Supplementary material for: Detection of Clinical and Subclinical Lumpy Skin Disease Using Ear Notch Testing and Skin Biopsies
Source: Microorganisms. 2021 Oct 19;9(10):2171. doi: 10.3390/microorganisms9102171 (PMC8541182; doi:10.3390/microorganisms9102171)
Supplement: Supplementary file 1 [file microorganisms-09-02171-s001.zip]

Archive with 1 entries (1 files):
- microorganisms-1355067-supplementary.pdf
